# Supplementary material for: Host–pathogen associations revealed by genotyping of European strains of Anaplasma phagocytophilum to describe natural endemic cycles
Source: Parasit Vectors. 2023 Aug 16;16:289. doi: 10.1186/s13071-023-05900-3 (PMC10433637; doi:10.1186/s13071-023-05900-3)
Supplement: Supplementary file 1 — Additional file 1: Table S1. Accession numbers of all sequences included in any analyses within this study. [file 13071_2023_5900_MOESM1_ESM.xlsx]

## Sheet: Tabelle1
	Available sequences (acc.no.)
Animal species	16S rRNA	groEL	msp4	msp2
bear				DQ519567
bison	GU236600, GU236599, GU236598, GU236597, GU236596, GU236595, GU236594, GU236593, GU236592, GU236591, GU236590, GU236589,GU236588, GU236586		AY706389, AY706388, AY706387
cat			KU712134	KX395921
	KU705116	KU712086
Genbank	HM138366, FJ515308, GU236717, FJ515308	DQ680012
cattle	FJ538291,OQ869747, OQ869746, OQ869744, OQ869748, OQ869706, OQ869745, OQ869743, OQ869707,OQ869774, OQ869776, OQ869777,OQ869772, OQ869773,OQ869775, OQ869778	GQ452228, GQ452230-GQ452232, OQ867032-OQ867039	HM028677-HM028680, OQ866976-OQ866983	OQ366413-OQ366421
	KU587098– KU587118	KU587048– KU587060	KU587073– KU587093	KU587061-KU587071
Genbank	GU236585, GU236584, GU236583, GU236582		EU857670, EU857669, EU857668, EU857667,	AY706392
	KC740449, KC776921, KC776920		EU857666, EU857665, AY829456, AY829455
cervid		AF478564, EU157921, EU157920, DQ779568
chamois	FJ812399,FJ812400,FJ812401,GU265827, OQ869751, OQ869752, OQ869755, OQ869753, OQ869754	GQ988769, GQ988768, GQ988756, GQ988774, OQ867047	GU265837, OQ866984 GU265834, GU265838
Genbank	KF242538, KF242537, KF242536
dog	JN656383, JN656382, JN656381, JN656380, JN656379, JN656378, JN656371, JN656370, JN656369, JN656368, JN656367, JN656366, JN656365, JN656364, JN656363, JN656362, JN656361, JN656360, JN656359, JN656358, JN656357, JN656356, JN656355, JN656354, JN656353, JN656352, JN656346, JN656345, JN656344, JN656343, JN656342, JN656340, JN656338, JN656337, JN656336, FJ829786, FJ829784, FJ829783, FJ829782, FJ829781,…	JN656294, JN656295, JN656296, OQ866998, OQ866995, OQ867005, OQ867020-OQ867031, OQ867040-OQ867046, OQ867049-OQ867052	JN656293, OQ866962-OQ866975, OQ866987-OQ866990	JN656301, JN656302, JN656303, JN656306, JN656307, JN656317, JN656318, JN656319, JN656320, JN656321, JN656325, JN656332, JN656333,JN656327,JN656328,JN656334
	KU705200-KU705203	KU712087-KU712092	KU712135-KU712143	KX395924-KX395926
Genbank	AY741099, AY741098, AY741097, AY741096, AY741095, KF242628, KF242627, KF242626, KF242625, KF242624, KF242623, KF242622, KF242621, KF242620, KF242619, KF242618, KF242617, KF242616, KF242615, KF242543, KF242542, KF242541, KF242540, KF242539, GU236707, GU236706, GU236705, GU236704, GU236703, GU236702, GU236701, GU236700, GU236699, GU236698, GU236697, GU236696, GU236695, GU236694, GU236693, GU236692,…	JF494833, AY219849, EU982549, EU381151, AY848752, AY848751, AY848750	JN181116, JN181117	FJ467335, FJ467334, FJ467333, DQ519568
equids (horse & donkey)	JF893926- JF893936, JF893937- JF893938, JF893940	JF893913- JF893925	JF893886- JF893898, JF907577	JF893899, JF893912, JF893900- JF893911
Genbank	AF172167, AF172165, AF172164, EU839852, AY527214, AY527213, KF242656, KF242655, KF242654, KF242653, KF242652, KF242651, KF242650, KF242649, KF242648, KF242647, KF242646, KF242645, KF242644, KF242643, KF242642, KF242641, KF242640, GU236716, GU236715, GU236714, GU236713, GU236712, GU236711, GU236710, GU236709, GU236708, AF482761, JN247407	JF494840, EF647585, AF172161, AF172162, AF172160, AF172158, AY848749, AY848748, AY848747, AY529490, AY529489	AY702925	FJ467336
fallow deer	KU510421, KU510418, KU510429
new	KU705197-KU705199	KU712093, KU712095-KU712097	KU712144-KU712147	KX448796
fox
	KU705190-KU705196	KU712130-KU712132	KU712189-KU712191	KX395923
Genbank	KC763011, KC763010
goat	OQ869767, FJ538288, FJ538289, FJ538290,	GQ452225, GQ452226, GQ452227, GQ452229	HM028674, HM028675, HM028676, OQ866991	OQ366423
Genbank	KF242659
hedgehog	JN571156, JN571159, JN571160, JN571162, JN571163	JN571164,OQ866997, OQ867002-OQ867004,OQ867000, OQ866996,OQ8670068-OQ867013, OQ866999,OQ867014-OQ867019, OQ867001
	OQ869708-OQ869742, OQ869756-OQ869761	KU712133	KU712192-KU712207, OQ866985, OQ866986	KX395922, KX395928, KX395929, KX448790
human
genbank	NR044762, AY886761, M73224, M73223, M73220, AF093789, AF093788, EU839857, KF242614, KF242613, KF242612, KF242611, KF242610, KF242609, KF242608, KF242607, KF242606, KF242605, KF242604, KF242603, KF242602, KF242601, KF242600, KF242599, KF242598, KF242597, KF242551, KF242550, KF242549, KF242548, KF242547, KF242546, KF242545, KF242544, GU236664, GU236663, GU236662, GU236661, GU236660, GU236659, GU236…	JF494839, AF172163, AF172159, AF033101, EU860090	AY530194, EU857674	AY164494, AY164493, AY164492, AY164491, AY164490, AY541007, AY541006, AY541005
ibex	FJ812395, FJ812396	GQ988773, GQ988772	GU265847, GU265846
moose
Genbank	KC800985, KC800983	KC800986, KC800984, KC800984
mouflon	KU510424, KU510426, KU510431, FJ812402,FJ812409, KU510417,KU510420,KU510428,KU510433, OQ869768, OQ869762,OQ869770, OQ869765, OQ869766, OQ869769	GQ988755, GQ988759	GU265839, GU265840, OQ866992
	KU705117-KU705120	KU712098-KU712105	KU712148-KU712151
Genbank	EU839851
rabbit
Genbank	DQ458806
red deer	FJ812388, FJ812390- FJ812394, FJ812397- FJ812398,	GQ988757- GQ988758, GQ988765- GQ988767, GQ988771	GU265828- GU265833	FJ812384- FJ812385
	KU705121-KU705139	KU712106-KU712108	KU712152-KU712162	KX448795
Genbank	EU839850, AF481855, AF481853, AF481852, KF242657, KF242596, KF242555, KF242554, KF242553, KF242552, GU236581, GU236580, GU236579, GU236578, GU236577, GU236576, GU236575, GU236574, GU236539		EU180065, EU180064, EU180063, EU180059, EU180058, EU180061
reindeer			JX841250
rodent
Genbank	KF481948, KF481947, KF481946, KF481945, KF481944, KF481943, KF481942, KF481941, KF481940, KF481939, KF481938, KF481937, KF481935, KF481933, KF481932, KF481931, KF481929, KF481928, AY082656, KC740432, KC740441, KC740440, KC740439, KC740438, KC740437, KC740436, KC740435, KC740434, KC740433, KC740431, KC740430, KC740429, KC740428, KC740427, KC740426, KC740425, KC740424, KC740423, KC740422, KC740421,…	JF494841, JF494838, JF494837, JF494836, JF494835, JF494834, AY626252, DQ088133, KF383231, KF383230, KF383229, KF383228, KF383227, AF192796, KC583433, KC583432, KC583431, KC753762, HQ630619, HQ630618, HQ630617, HQ630616, HQ630615, HQ630614	KF420102, KF420101, KF420100, KF420099, KF420098, KF420097, KF420096, KF420095, KF420094, KF420093, KF420092, EU008082, GQ412348, GQ412347, GQ412346	DQ519570
roe deer	KU587124, KU587125, KU587126, FJ812389, FJ812391, FJ812403- FJ812408, JX627360- JX627368, KU510422, KU510423, KU510425,KU510426 KU510427, KU510432, KU510434, KU510435, OQ869771, OQ869749,OQ869763,OQ869764	GQ988753- GQ988754, GQ988760- GQ988764, GQ988770, OQ867048	GU265848, GU265835, GU265842, GU265836, GU265841, GU265843-GU265845, OQ866994, OQ866993	OQ366422
	KU705140-KU705175	KU712109-KU712124	KU712163-KU712177	KX395927, KX448791-KX448794
Genbank	AF384214, AF384213, AF384212, EU839848, EU839847, AF481854, AF481851, AF481850, KF242658, KF242560, KF242559, KF242558, KF242557, KF242556, GU236573, GU236572, GU236571, GU236570, GU236569, GU236568, GU236567, GU236566, GU236565, GU236564, GU236563, GU236562, GU236561, GU236560, GU236559, GU236558, GU236557, GU236556, GU236555, GU236554, GU236553, GU236552, GU236551, GU236550, GU236549, GU236548,…	AF383227, AF383226, AF383225, JN005748, JN005747, JN005746, JN005745, JN005744, JN005743, AY220469, AY220468, AY220467, AF478564, AF478563, AF478562, AF478561, AF478560, AF478559, AF478558, AF478557, AF478556, AF478555, AF478554, AF478553, AF478552, AF478551	JN005737, JN005734, JN005733, JN005728, JN005726, JN005725, EU180066, EU180062, EU180060, AY829457, EF067343
sheep	MZ348267, MZ348270, MZ348273, MZ348276, MZ348279, MZ348282, MZ348285, MZ348288, MZ348291, MZ348294, MZ348297, MZ348300, MZ348303, MZ348305, MZ363472	MZ348271, MZ348274, MZ348277, MZ348280, MZ348286, MZ348289, MZ348295, MZ348298, MZ363473	MZ348278, MZ348281, MZ348287, MZ348290, MZ348293, MZ348302
genb	GU236652, GU236651, GU236650, GU236649, GU236648, GU236647, GU236646, GU236645, GU236644, GU236643, GU236642, GU236641, KC740450, GQ428333, GQ412338	EU860089, EU860088, AF548386, AF548385	AY706391, EU857673, EU857672, EU857671, EU436164, JQ522935, HQ661163, HQ661162	DQ519569, AY706393, AY541004
sika deer	OQ869750
	KU705176-KU705189	KU712125-KU712129	KU712178-KU712188
Genbank		JN055360, JN055359
water deer
Genbank	GU556625, GU556624, GU556623, GU556622, GU556621	HM752098
wild boar	KC833754, KC833753
Genbank	GU391320, GU391319, GU391318, GU391317, GU391316, GU391315, GU391314, GU391313, GU391312, KF242572, KF242571, KF242570, KF242569, KF242568, KF242567, KF242566, KF242565, KF242564, KF242563, KF242562, KF242561	EU184703
